# Supplementary material for: Cholesterol Levels Affect the Performance of AuNPs-Decorated Thermo-Sensitive Liposomes as Nanocarriers for Controlled Doxorubicin Delivery
Source: Pharmaceutics. 2021 Jun 27;13(7):973. doi: 10.3390/pharmaceutics13070973 (PMC8309145; doi:10.3390/pharmaceutics13070973)
Supplement: Supplementary file 1 [file pharmaceutics-13-00973-s001.zip]

Archive with 1 entries (1 files):
- pharmaceutics-1259736-supplementary.pdf
